# Supplementary material for: Epigenome-Wide Association Study of Prostate Cancer in African Americans Identifies DNA Methylation Biomarkers for Aggressive Disease
Source: Biomolecules. 2021 Dec 3;11(12):1826. doi: 10.3390/biom11121826 (PMC8698937; doi:10.3390/biom11121826)
Supplement: Supplementary file 1 [file biomolecules-11-01826-s001.zip]

Archive with 1 entries (1 files):
- biomolecules-1435363-supplementary.pdf
